# Supplementary material for: Indole Acetic Acid Exerts Anti-Depressive Effects on an Animal Model of Chronic Mild Stress
Source: Nutrients. 2022 Nov 25;14(23):5019. doi: 10.3390/nu14235019 (PMC9737131; doi:10.3390/nu14235019)
Supplement: Supplementary file 1 [file nutrients-14-05019-s001.zip]

Archive with 1 entries (1 files):
- nutrients-1936431-supplementary.pdf
